# Supplementary material for: A de novo variant in the ASPRV1 gene in a dog with ichthyosis
Source: PLoS Genet. 2017 Mar 1;13(3):e1006651. doi: 10.1371/journal.pgen.1006651 (PMC5352138; doi:10.1371/journal.pgen.1006651)
Supplement: S1 Table — (XLSX) [file pgen.1006651.s002.xlsx]

## Sheet: Sheet1
S1 Table. Private protein-changing variants in the affected dog. The table lists 23 variants that were identified by the automated bioinformatic analysis as being present in the affected dog and absent from 288 genome sequences from unrelated control dogs. The genotypes of the parents of the affected dog revealed that only one of these variants, located in the ASPRV1 gene, is a de novo variant. P…
Chromosome	Position CanFam 3.1	Reference allele	Alternative allele	Effect	Predicted impact	Classification	Codon	Amino acid	Gene	Genotype case (DS043) by automated bioinformatic analysis (vcf-file)	Genotype case (DS043) by visual inspection of the read-alignments (IGV)	Genotype sire (DS053)	Genotype dam (DS051)	De novo variant
11	66211524	C	CT	FRAME_SHIFT	HIGH		ccc/ccTc	P76P?	ENSCAFG00000030529	1/1 (homozygous)	heterozygous (4 reads ref & 5 reads alt)	ref/alt	ref/alt	no
30	36680375	C	CGGCCTCCGG	CODON_INSERTION	MODERATE		atc/atcCCGGAGGCC	I108IPEA	HCN4	1/1 (homozygous)	false positive variant call; variant is 18 nucleotides away from gap in the assembly, probable errors in the reference sequence	n.a.	n.a.	(no)
30	36680382	C	CGGCCGCGCCTCCCTCCACTTTGA	FRAME_SHIFT	HIGH		cag/caTCAAAGTGGAGGGAGGCGCGGCCg	Q106HQSGGRRG?	HCN4	1/1 (homozygous)	false positive variant call; variant is 11 nucleotides away from gap in the assembly, probable errors in the reference sequence	n.a.	n.a.	(no)
32	404226	AAAGAAAG	A	FRAME_SHIFT	HIGH		aaagaaaga/	KER69	ENSCAFG00000032588	1/1 (homozygous)	(GAAA)23 repeat; genotype calls unreliable	n.a.	n.a.	(no)
1	116143070	C	T	NON_SYNONYMOUS_CODING	MODERATE	MISSENSE	tGt/tAt	C166Y	ZNF260	0/1 (heterozygous)	heterozygous (11 reads ref & 19 reads alt)	ref/ref	ref/alt	no
10	68587027	A	G	NON_SYNONYMOUS_CODING	MODERATE	MISSENSE	cTg/cCg	L258P	ASPRV1	0/1 (heterozygous)	heterozygous (16 reads ref & 12 reads alt)	ref/ref	ref/ref	yes
12	934109	T	G	NON_SYNONYMOUS_CODING	MODERATE	MISSENSE	tTc/tGc	F119C	DLA-12	0/1 (heterozygous)	false positive variant call (19 reads ref & 0 reads alt)	ref/ref	ref/ref	no
12	934114	T	A	NON_SYNONYMOUS_CODING	MODERATE	MISSENSE	Tgg/Agg	W121R	DLA-12	0/1 (heterozygous)	false positive variant call (17 reads ref & 1 read alt)	ref/ref	ref/ref	no
12	934115	G	C	NON_SYNONYMOUS_CODING	MODERATE	MISSENSE	tGg/tCg	W121S	DLA-12	0/1 (heterozygous)	false positive variant call (18 reads ref & 0 reads alt)	ref/ref	ref/ref	no
12	934116	G	C	NON_SYNONYMOUS_CODING	MODERATE	MISSENSE	tgG/tgC	W121C	DLA-12	0/1 (heterozygous)	false positive variant call (17 reads ref & 0 reads alt)	ref/ref	ref/ref	no
12	934118	T	C	NON_SYNONYMOUS_CODING	MODERATE	MISSENSE	aTg/aCg	M122T	DLA-12	0/1 (heterozygous)	false positive variant call (17 reads ref & 0 reads alt)	ref/ref	ref/ref	no
13	38419800	T	G	NON_SYNONYMOUS_CODING	MODERATE	MISSENSE	agA/agC	R238S	IREB2	0/1 (heterozygous)	heterozygous (10 reads ref & 16 reads alt)	ref/alt	ref/ref	no
17	36253425	T	C	NON_SYNONYMOUS_CODING	MODERATE	MISSENSE	aAt/aGt	N1319S	ANAPC1	0/1 (heterozygous)	heterozygous (17 reads ref & 16 reads alt)	ref/ref	ref/alt	no
18	32351198	C	G	NON_SYNONYMOUS_CODING	MODERATE	MISSENSE	Gcc/Ccc	A65P	TRIM44	0/1 (heterozygous)	heterozygous (23 reads ref & 10 reads alt)	ref/alt	ref/alt	no
20	54174615	AGGT	A	CODON_DELETION	MODERATE		ggt/	G476	RANBP3	0/1 (heterozygous)	heterozygous (12 reads ref & 16 reads alt)	ref/alt	ref/alt	no
29	118889	C	T	NON_SYNONYMOUS_CODING	MODERATE	MISSENSE	cGt/cAt	R2407H	PRKDC	0/1 (heterozygous)	heterozygous (22 reads ref & 20 reads alt)	ref/alt	ref/ref	no
31	38470534	A	AGGGGCTTAAAAATTGGAGACCCCGTGGGCAGCCGGGGGGGGG	CODON_INSERTION	MODERATE		agg/aGGGGCTTAAAAATTGGAGACCCCGTGGGCAGCCGGGGGGGGGgg	R456RGLKIGDPVGSRGGG	ENSCAFG00000030560	0/1 (heterozygous)	heterozygous (9 reads ref & 8 reads alt)	ref/ref	ref/alt	no
36	10044581	GC	G	FRAME_SHIFT	HIGH		ggc/	G27	ENSCAFG00000031461	0/1 (heterozygous)	false positive variant call (23 reads ref & 0 reads alt)	ref/ref	ref/ref	no
36	10044586	TC	T	FRAME_SHIFT	HIGH		tcc/	S29	ENSCAFG00000031461	0/1 (heterozygous)	false positive variant call (14 reads ref & 0 reads alt)	ref/ref	ref/ref	no
36	10044591	GCC	G	FRAME_SHIFT	HIGH		ccc/	P31	ENSCAFG00000031461	0/1 (heterozygous)	false positive variant call (14 reads ref & 0 reads alt)	ref/ref	ref/ref	no
9	2980739	GC	G	FRAME_SHIFT	HIGH		ggc/	G84	C17orf99	0/1 (heterozygous)	heterozygous (10 reads ref & 10 reads alt)	ref/alt	ref/ref	no
9	21209146	G	A	NON_SYNONYMOUS_CODING	MODERATE	MISSENSE	Gga/Aga	G530R	KRT9	0/1 (heterozygous)	false positive variant call (52 reads ref & 0 reads alt)	ref/ref	ref/ref	no
X	35885554	G	T	NON_SYNONYMOUS_CODING	MODERATE	MISSENSE	cGc/cTc	R377L	NYX	0/1 (heterozygous)	heterozygous (12 reads ref & 13 reads alt)	ref/-	ref/alt	no
