# Supplementary material for: A de novo variant in the ASPRV1 gene in a dog with ichthyosis
Source: PLoS Genet. 2017 Mar 1;13(3):e1006651. doi: 10.1371/journal.pgen.1006651 (PMC5352138; doi:10.1371/journal.pgen.1006651)
Supplement: S2 Table — (XLSX) [file pgen.1006651.s003.xlsx]

## Sheet: Tabelle1
S2 Table. Sample designations and breed information on 288 control dogs with genome sequences. These dogs were not specifically examined for the absence of ichthyosis. However, as ichthyosis is a rare phenotype in dogs, they were assumed to be non-affected ("population controls").
Sample ID	Breed
12559RE	Cane Corso
12675RE	Border Collie
2M2	Beagle
3M2	Beagle
6455RE	Greater Swiss Mountain Dog
6958RE	Border Collie
6F4	Beagle
7F1	Beagle
AC023	Australian Cattle Dog
AC065	Australian Cattle Dog
AC108	Australian Cattle Dog
AD009	Alpine Dachsbracke
AM236B1	Alaskan Malamute
AR001	Australian Terrier
AS006	American Staffordshire Terrier
BB011	Berger Blanc Suisse
BC0480	Border Collie
BC1021	Border Collie
BC1026	Border Collie
BC1028	Border Collie
BC1029	Border Collie
BC1893	Border Collie
BC1895	Border Collie
BC1896	Border Collie
BC203	Border Collie
BC222	Border Collie
BC223	Border Collie
BC272	Border Collie
BC273	Border Collie
BC377	Border Collie
BC387	Border Collie
BC388	Border Collie
BC399	Border Collie
BC556	Border Collie
BC569	Border Collie
BC576	Border Collie
BC577	Border Collie
BC578	Border Collie
BC674	Border Collie
BC824	Border Collie
BC877	Border Collie
BC907	Border Collie
BC922	Border Collie
BC925	Border Collie
BD016	Bearded Collie
BD036	Bearded Collie
BD052	Bearded Collie
BD085	Bearded Collie
BD089	Bearded Collie
BD091	Bearded Collie
BD093	Bearded Collie
BD098	Bearded Collie
BE020	Beagle
BG064	Bavarian Hound
BH003	Basset Hound
BH004	Basset Hound
BT007	Bullterrier
BT012	Bullterrier
CE073	Cairn Terrier
CH019	Chihuahua
CP003	Cocker Spaniel
CR039	Curly Coated Retriever
DA79	Dalmatian Dog
DA80	Dalmatian Dog
DAL162K1	Dalmatian Dog
DB1	Dogues De Bordeaux
DB4	Dogues De Bordeaux
DD116	Great Dane
DDT426A1	Dandie Dinmont Terrier
DH098	Dachshund
DO159	Dobermann Pinscher
DO242	Dobermann Pinscher
DO263	Dobermann Pinscher
DQ1	Chinese Indigenous Dog
DQ10	Chinese Indigenous Dog
DQ2	Chinese Indigenous Dog
DQ3	Chinese Indigenous Dog
DQ4	Chinese Indigenous Dog
DQ5	Chinese Indigenous Dog
DQ6	Chinese Indigenous Dog
DQ7	Chinese Indigenous Dog
DQ8	Chinese Indigenous Dog
DQ9	Chinese Indigenous Dog
DS032	German Shepherd
DS041	German Shepherd/Mixed Breed
DS042	German Shepherd/Mixed Breed
EL565	Elo
EN091	Entlebucher Mountain Dog
EN154	Entlebucher Mountain Dog
EN221	Entlebucher Mountain Dog
EN247	Entlebucher Mountain Dog
EN261	Entlebucher Mountain Dog
EN262	Entlebucher Mountain Dog
EN263	Entlebucher Mountain Dog
EN264	Entlebucher Mountain Dog
EU008	Eurasier
EU035	Eurasier
FB046	French Bulldog
FB065	French Bulldog
FL01	Finnish Lapphund
GP3	Great Pyrenees
GR0855	Golden Retriever
GR0859	Golden Retriever
GR0860	Golden Retriever
GR0892	Golden Retriever
GS1	German Shepherd
GS10	German Shepherd
GS2	German Shepherd
GS3	German Shepherd
GS4	German Shepherd
GS5	German Shepherd
GS6	German Shepherd
GS7	German Shepherd
GS8	German Shepherd
GS9	German Shepherd
GW004	German Wirehaired Pointer
HT001	Heideterrier
HW1706	Hovawart
IST010	Irish Soft Coated Wheaten Terrier
IT221	Irish Terrier
IW010	Italian Greyhound
JR034	Jack Russell
KEP033K1	Central Asian Shepherd Dog
KF042	Kromfohrländer
KKH2684	Siberian Husky
KKK443A1	Karelian Bear dog
KM1	Kunming Dog
KM10	Kunming Dog
KM2	Kunming Dog
KM3	Kunming Dog
KM4	Kunming Dog
KM5	Kunming Dog
KM6	Kunming Dog
KM7	Kunming Dog
KM8	Kunming Dog
KM9	Kunming Dog
LA1869	Labrador Retriever
LA882	Labrador Retriever
LA900	Labrador Retriever
LB0013	Leonberger
LB0139	Leonberger
LB0197	Leonberger
LB0203	Leonberger
LB0268	Leonberger
LB0304	Leonberger
LB0305	Leonberger
LB0339	Leonberger
LB0418	Leonberger
LB0482	Leonberger
LB0683	Leonberger
LB111	Leonberger
LB1848	Leonberger
LB1919	Leonberger
LB1961	Leonberger
LB214	Leonberger
LB3506	Leonberger
LB3601	Leonberger
LB3659	Leonberger
LB3705	Leonberger
LB3906	Leonberger
LB4183	Leonberger
LE0048	Leonberger
LE0051	Leonberger
LE0096	Leonberger
LE0116	Leonberger
LE0237	Leonberger
LE0269	Leonberger
LE0316	Leonberger
LE0454	Leonberger
LE0512	Leonberger
LE0734	Leonberger
LE0738	Leonberger
LE0812	Leonberger
LE0823	Leonberger
LE114725	Leonberger
LE1160	Leonberger
LE1294	Leonberger
LE1301	Leonberger
LE1306	Leonberger
LEO159A1	Leonberger
LJ1	Chinese Indigenous Dog
LJ10	Chinese Indigenous Dog
LJ2	Chinese Indigenous Dog
LJ3	Chinese Indigenous Dog
LJ4	Chinese Indigenous Dog
LJ5	Chinese Indigenous Dog
LJ6	Chinese Indigenous Dog
LJ7	Chinese Indigenous Dog
LJ8	Chinese Indigenous Dog
LJ9	Chinese Indigenous Dog
LJP027A2	Swedish Vallhund
LJP030A2	Swedish Vallhund
LN048	Landseer
LN47	Border Collie
LR1030	Lagotto Romagnolo
LR390	Lagotto Romagnolo
LR433	Lagotto Romagnolo
LR494	Lagotto Romagnolo
LR753	Lagotto Romagnolo
MA008	Malinois
MA0163	Malinois
MA094	Malinois
MA152	Malinois
MI016	Mixed Breed
MS32	Miniature Schnauzer
MS77	Miniature Schnauzer
NF187000	Newfoundland
NR562	Nova Scotia Duck Tolling Retriever
NW062	Norwich Terrier
NW152	Norwich Terrier
NW206	Norwich Terrier
NW255	Norwich Terrier
OS001	Old English Sheepdog
PE002	Perro De Agua Espagnol
PL0127	Poodle
PL0128	Poodle
PL0129	Poodle
PL116	Poodle
PL126	Poodle
RO2	Rottweiler
RR098	Rhodesian Ridgeback
RR123	Rhodesian Ridgeback
RR224	Rhodesian Ridgeback
RR320	Rhodesian Ridgeback
RW340A1	Rottweiler
SG005	Sloughi
SG006	Sloughi
SG008	Sloughi
SH008	Greater Swiss Mountain Dog
SH010	Greater Swiss Mountain Dog
SH011	Greater Swiss Mountain Dog
SID00101	Cavalier King Charles Spaniel
SID00110	American bulldog
SID00122	Boxer
SID00142	Affenpinscher
SID00176	Bullmastiff
SID00225	French Bulldog
SID00354	French Bulldog
SL006	Dogue de Bordeaux
STB24	St.Bernard
STB27	St.Bernard
SY001	Siberian Husky
SY018	Siberian Husky
SY046	Siberian Husky
TA001	Airedale Terrier
TM1	Tibetan Mastiff
TM10	Tibetan Mastiff
TM2	Tibetan Mastiff
TM3	Tibetan Mastiff
TM4	Tibetan Mastiff
TM5	Tibetan Mastiff
TM6	Tibetan Mastiff
TM7	Tibetan Mastiff
TM8	Tibetan Mastiff
TM9	Tibetan Mastiff
VP432A1	White Shepherd
WE006	Weimaraner
WH083	Whippet
WO001_895	Wolf
WO002_732	Wolf
WO003_636	Wolf
WSP01	Welsh Springer Spaniel
WSS377A1	Welsh Springer Spaniel
WW174	West Highland White Terrier
WW361	West Highland White Terrier
WW362	West Highland White Terrier
WW363	West Highland White Terrier
WW364	West Highland White Terrier
WW558	West Highland White Terrier
WW64	West Highland White Terrier
YJ	Chinese Indigenous Dog
YJ1	Chinese Indigenous Dog
YJ2	Chinese Indigenous Dog
YJ3	Chinese Indigenous Dog
YJ4	Chinese Indigenous Dog
YJ5	Chinese Indigenous Dog
YJ7	Chinese Indigenous Dog
YJ9	Chinese Indigenous Dog
YT003	Yorkshire Terrier
ZS14	Pomeranian
ZZ020	Miniature Schnauzer
ZZ021	Miniature Schnauzer
ZZ134	Miniature Schnauzer
ZZ136	Miniature Schnauzer
ZZ16_MS06	Miniature Schnauzer
ZZ17_MS07	Miniature Schnauzer
ZZ18_MS08	Miniature Schnauzer
ZZ19_MS09	Miniature Schnauzer
